# Supplementary material for: Development of a Rapid and Sensitive Visual Pesticide Detection Card Using Crosslinked and Surface-Decorated Electrospun Nanofiber Mat
Source: Foods. 2025 Jul 26;14(15):2628. doi: 10.3390/foods14152628 (PMC12346702; doi:10.3390/foods14152628)
Supplement: Supplementary file 1 [file foods-14-02628-s001.zip]

Archive with 1 entries (1 files):
- foods-3738115-supplementary.pdf
